# Supplementary material for: Utility of Cry1Ja for Transgenic Insect Control
Source: Toxins (Basel). 2024 Sep 4;16(9):384. doi: 10.3390/toxins16090384 (PMC11435796; doi:10.3390/toxins16090384)
Supplement: Supplementary file 1 [file toxins-16-00384-s001.zip]

Archive with 1 entries (1 files):
- toxins-3165519-supplementary.pdf
